# Supplementary material for: The effects of exercise programs on cognition, activities of daily living, and neuropsychiatric symptoms in community-dwelling people with dementia—a systematic review
Source: Alzheimers Res Ther. 2022 Jul 22;14:97. doi: 10.1186/s13195-022-01040-5 (PMC9306176; doi:10.1186/s13195-022-01040-5)
Supplement: Supplementary file 1 — Additional file 1. Risk of bias assessment. This additional file provides the detailed description of risk of bias assessment after discussion of both authors (K.S. and N.D.). [file 13195_2022_1040_MOESM1_ESM.xlsx]

## Sheet: Tabelle1
			Domain 1. Randomization process				Domain 2. Deviations from intended interventions								Domain 3. Mising outcome data					Domain 4. Measurement of the outcome						Domain 5. Selection of the reported result				Domain 6. Overall Bias
Study ID	Reference	Sources	1.1	1.2	1.3	1.0 Algorithm result	2.1	2.2	2.3	2.4	2.5	2.6	2.7	2.0 Algorithm result	3.1	3.2	3.3	3.4	3.0 Algorithm result	4.1	4.2	4.3	4.4	4.5	4.0 Algorithm result	5.1	5.2	5.3	5.0 Algorithm result	Algorithm's overall Judgement
1	De Oliveira Silva	Article	y	y	ni	low	y	y	ni	na	na	n	py	high	n	n	py	py	high	n	pn	ni	py	py	high	n	ni	ni	some	high
2	Hoffmann	Article, Protocol	y	ni	n	some	y	n	ni	na	na	y	na	some	y	na	na	na	low	n	n	n	na	na	low	y	n	n	low	some
3	Karssemeijer	Article, Protocol	y	y	n	low	y	y	ni	na	na	y	na	some	n	y	na	na	low	n	n	n	na	na	low	py	n	n	low	some
4	Lamb	Article, Protocol	y	y	n	low	y	y	y	n	na	y	na	some	n	y	na	na	low	n	n	n	na	na	low	y	n	n	low	some
5	Öhman	Article, Protocol	y	y	n	low	py	py	ni	na	na	y	na	some	n	n	pn	na	low	n	n	y	py	py	high	n	y	n	high	high
6	Park	Article	y	ni	pn	some	n	y	ni	na	na	y	na	some	n	n	py	py	high	n	pn	py	na	na	high	n	ni	ni	some	high
7	Yu	Article, Protocol	y	y	n	low	ni	py	ni	na	na	y	na	some	n	n	py	py	high	n	n	y	py	py	high	n	n	py	high	high
