# Supplementary material for: The effects of exercise programs on cognition, activities of daily living, and neuropsychiatric symptoms in community-dwelling people with dementia—a systematic review
Source: Alzheimers Res Ther. 2022 Jul 22;14:97. doi: 10.1186/s13195-022-01040-5 (PMC9306176; doi:10.1186/s13195-022-01040-5)
Supplement: Supplementary file 2 — Additional file 2. Search strategy. This file provides the full search strategy for each database with detailed description (e.g. additional filters and dates of search). [file 13195_2022_1040_MOESM2_ESM.xlsx]

## Sheet: Tabelle1
database	hits	date	search strategy	filter year	filter type	additional filters
PubMED	1173	2021-04-21	((dementia [MeSH] OR cognitive decline OR cognitive defect OR cognitive dysfunction OR cognitive impair* OR dement* OR Alzheimer* OR vascular dementia OR Lewy body OR frontotemporal dementia OR cognitive degeneration) AND (exercise [MeSH] OR physical activit* OR exercis* OR training* OR training exercise OR Exercise Therapy OR multicomponent intervention OR multicomponent training OR physical con…	5 years	RCT
MEDLINE	750	2021-04-21	(dementia/ or cognitive decline.mp. or cognitive defect.mp. or cognitive dysfunction.mp. or cognitive impair*.mp. or dement*.mp. or Alzheimer*.mp. or vascular dementia.mp. or Lewy body.mp. or frontotemporal dementia.mp. or cognitive degeneration.mp.) and (exercise/ or physical activit*.mp. or exercis*.mp. or training*.mp. or training exercise.mp. or Exercise Therapy.mp. or multicomponent interven…	2016- current	RCT
Web of Science	1614	2021-04-21	#1 AND #2; #1 TS=(dementia [MeSH] OR cognitive decline OR cognitive defect OR cognitive dysfunction OR cognitive impair* OR dement* OR Alzheimer* OR vascular dementia OR Lewy body OR frontotemporal dementia OR cognitive degeneration); #2 TS=(exercise [MeSH] OR physical activit* OR exercis* OR training* OR training exercise OR Exercise Therapy OR multicomponent intervention OR multicomponent train…	2016-2021	clinical trial
EMBASE	2013	2021-04-28	('dementia'/exp OR 'cognitive decline' OR 'cognitive defect' OR 'cognitive dysfunction' OR 'cognitive impair*' OR dement* OR alzheimer* OR 'vascular dementia' OR 'lewy body' OR 'frontotemporal dementia' OR 'cognitive degeneration') AND ('exercise'/exp OR 'physical activit*' OR exercis* OR training* OR 'training exercise' OR 'exercise therapy' OR 'multicomponent intervention' OR 'multicomponent tr…	20162021	RCTs
ALOIS	891	2021-04-22	(exercise [MeSH] OR physical activit* OR exercis* OR training* OR training exercise OR Exercise Therapy OR multicomponent intervention OR multicomponent training OR physical conditioning OR aerobic OR anaerobic OR endurance OR resistance OR gym* OR cycling OR walk* OR treadmill OR swim* OR aquatic OR danc* OR yoga* OR tai chi)	not set, excluded in TiAb Screen	RCT	additional filters: completed, study aim: treatment dementia, intervention type: any ( displayed 1528, removed all before 2016 (n=637)
PsycINFO	358	2021-04-21	((dementia [MeSH] OR cognitive decline OR cognitive defect OR cognitive dysfunction OR cognitive impair* OR dement* OR Alzheimer* OR vascular dementia OR Lewy body OR frontotemporal dementia OR cognitive degeneration) AND (exercise [MeSH] OR physical activit* OR exercis* OR training* OR training exercise OR Exercise Therapy OR multicomponent intervention OR multicomponent training OR physical con…	01/2016-05/2021	Clinical Trial	Search modes - Boolean/Phrase; Expanders: Expanders - Apply related words; Also search within the full text of the articles; Apply equivalent subjects
CINAHL	495	2021-04-21	((dementia [MeSH] OR cognitive decline OR cognitive defect OR cognitive dysfunction OR cognitive impair* OR dement* OR Alzheimer* OR vascular dementia OR Lewy body OR frontotemporal dementia OR cognitive degeneration) AND (exercise [MeSH] OR physical activit* OR exercis* OR training* OR training exercise OR Exercise Therapy OR multicomponent intervention OR multicomponent training OR physical con…	01/2016-05/2021	RCT	Search modes - Boolean/Phrase; Expanders: Expanders - Apply related words; Also search within the full text of the articles; Apply equivalent subjects
CENTRAL	7380	20.04.2021/21.04.2021	{OR #1-#11} AND {OR #12-#33}	2016-2021	none	word variations have been searched
